# Supplementary material for: SRC is a potential target of Arctigenin in treating triple-negative breast cancer: based on machine learning algorithms, molecular modeling and in Vitro test
Source: Front Mol Biosci. 2025 Sep 11;12:1644169. doi: 10.3389/fmolb.2025.1644169 (PMC12460110; doi:10.3389/fmolb.2025.1644169)
Supplement: Supplementary file 1 [file Table2.xlsx]

## Sheet: Sheet1
Supplementary Table S2: Information of the three machine learning algorithms
SVM-RFE	LASSO	RF	SVM-RFE+LASSO	LASSO+RF	SVM-RFE+RF	SVM-RFE+LASSO+RF
MMP13	ABCG2	PLK1	MMP13	ANG	PKIA	AURKA
PKIA	ANG	AURKB	AURKA	AURKA	AURKA	PLK1
AURKA	AURKA	AURKA	PLK1	CDC25C	PLK1	CDC25C
PLK1	CDC25C	CDC25C	CLK1	NR3C2	AURKB	SRC
CLK1	CLK1	CCNA2	RIPK2	PLK1	CCNA2
RIPK2	KIF11	ANG	PDGFRB	SRC	CDC25C
PDGFRB	MMP13	SRC	CDC25C		CHEK1
ALPL	NR3C2	CHEK1	ABCG2		SRC
QPCT	PARP1	NR3C2	PARP1
AURKB	PDGFRB	PKIA	SRC
CCNA2	PLK1
CDC25C	RIPK2
ABCG2	SRC
SPHK1
MMP3
CDC25B
CHEK1
EGFR
TYMS
PLK4
PARP1
AR
SRC
